# Supplementary material for: TRAIL Induces Nuclear Translocation and Chromatin Localization of TRAIL Death Receptors
Source: Cancers (Basel). 2019 Aug 14;11(8):1167. doi: 10.3390/cancers11081167 (PMC6721811; doi:10.3390/cancers11081167)
Supplement: Supplementary file 1 [file cancers-11-01167-s001.zip]

Archive with 1 entries (1 files):
- cancers-576306-SI.pdf
